# Supplementary material for: Developing a machine learning-based tool to extend the usability of the NICHD BPD Outcome Estimator to the Asian population
Source: PLoS One. 2022 Sep 16;17(9):e0272709. doi: 10.1371/journal.pone.0272709 (PMC9480997; doi:10.1371/journal.pone.0272709)
Supplement: S1 Dataset — (CSV) [file pone.0272709.s001.csv]

Death_w	Severe_w	Moderate_w	Mild_w	NoBPD_w	Death_h	Severe_h	Moderate_h	Mild_h	NoBPD_h	Death_b	Severe_b	Moderate_b	Mild_b	NoBPD_b	category_36	category_37	category_40
0.6	2.1	4.1	7.1	86.1	0.6	1.1	2	5.6	90.7	0.4	1.2	2.1	4.8	91.4	No_support	No_support	No_support
0	0.4	1.2	4.2	94.1	0	0.3	0.7	3.8	95.1	0	0.3	0.8	3.4	95.5	No_support	No_support	No_support
0.1	1.3	3.3	7	88.2	0.1	1.2	2.2	7.2	89.3	0.1	0.9	2.1	5.4	91.6	No_support	No_support	No_support
0	0.6	4.7	13.3	81.4	0	0.5	3	12.1	84.4	0.1	0.4	2.9	10.3	86.5	No_support	No_support	No_support
0	1.3	5.7	14.7	78.2	0.1	0.9	3.4	13.4	82.2	0.1	0.8	3.5	12.6	83.1	No_support	No_support	No_support
0	1.9	12.9	21.7	63.6	0	1.2	7.4	19.5	71.8	0.1	1.1	7.8	19.4	71.5	No_support	No_support	No_support
25.6	22.4	33.2	17.4	1.4	36.2	17.9	23.7	20.1	2.1	30.1	20.7	27.7	19.1	2.4	Support	Support	Support
25.8	23	32.3	17.5	1.3	35.1	19.2	24.1	19.9	1.7	36.3	18	26.3	17.8	1.7	Support	Support	Support
26.3	26.1	36.8	10.6	0.2	31.6	27	28.6	12.6	0.2	41.8	20.5	27.8	9.8	0.2	Support	Support	Support
28.4	30.7	34.6	6.1	0.1	35.6	30.2	27.2	6.8	0.2	48.7	21.7	24.1	5.4	0.2	Support	Support	Support
16.3	27.2	44.5	11.2	0.8	25.5	25.2	34.5	13.6	1.1	33	21.1	33	11.8	1	Support	Support	Support
11.2	30.9	49.6	7.9	0.3	19.8	28.4	41	10.3	0.4	26.1	24.5	39.6	9.3	0.4	Support	Support	Support
7.7	26.9	43.4	21.2	0.8	9.5	28.7	34.7	26.1	1	14.1	24.3	37.8	22.7	1.1	Support	Support	Support
11.4	33.2	44	10.8	0.6	15.2	34.6	36.6	12.8	0.8	23.3	28	36.5	11.3	0.9	Support	Support	Support
3.1	27.3	39.3	25	5.3	4.9	25.8	31.1	30.7	7.5	7	23.6	32.5	29.2	7.7	Support	Support	Support
3.5	33.8	42.7	18.4	1.7	6.2	31.3	35.6	24.2	2.8	8.7	28.8	36.6	23.3	2.7	Support	Support	Support
4.5	13.2	21.1	15.6	45.7	5.3	8.7	12.5	14.9	58.6	4	9.3	13.5	13.1	60	No_support	No_support	No_support
1.1	6.7	9.9	8.8	73.6	1.3	4.8	6.3	8.5	79.1	1.3	4.5	6.8	7.6	79.8	No_support	No_support	No_support
1.5	9	18.8	15.1	55.6	1.6	8.5	13.3	16.5	60.1	2.2	6.5	13.2	13	65.1	No_support	No_support	No_support
0.4	15.7	25.4	19.7	38.8	0.5	14.4	18.6	20.5	46	0.8	11.9	18.9	18.4	50.1	No_support	No_support	No_support
0.3	4.3	14.4	18.8	62.1	0.3	3.2	9	18.3	69.2	0.5	2.9	9.3	17.2	70.2	No_support	No_support	No_support
0.1	3.5	18.6	18.7	59	0.1	2.3	11	17.5	69.1	0.2	2.2	11.7	17.3	68.6	No_support	No_support	No_support
15.8	22	29.9	27.8	4.5	22.2	17.6	21.3	32	6.9	18.2	20	24.5	29.8	7.5	No_support	Support	Support
17.8	23.9	31.9	24.5	2	24.6	20.4	24.2	28.3	2.5	25.7	19.3	26.8	25.6	2.6	No_support	Support	Support
8.4	18.4	30.4	35.6	7.3	9.7	18.3	22.8	40.9	8.3	14.3	15.5	24.7	35.5	9.9	No_support	Support	Support
12.4	31.9	41.5	13.5	0.6	16.4	32.9	34.2	15.7	0.8	25	26.5	33.8	13.8	0.9	No_support	Support	Support
4.2	30.6	38.7	24.2	2.2	6.7	29.2	30.9	30.1	3.2	9.4	26.7	32.2	28.5	3.3	No_support	Support	Support
3.9	35.9	40	19.3	0.9	6.9	33.1	33.3	25.2	1.5	9.6	30.5	34.2	24.3	1.5	No_support	Support	Support
7.8	20.2	28.2	29.5	14.4	10.7	15.6	19.4	32.9	21.4	8.5	17.2	21.7	29.8	22.7	No_support	Support	No_support
4.8	15.8	25.8	32.5	21.1	6.4	12.9	18.8	36.1	25.9	6.7	12.4	21	33	26.9	No_support	Support	No_support
8.1	22	36.1	31.1	2.6	9.7	22.6	27.8	36.9	3.1	14.4	19.2	30.4	32.2	3.7	No_support	Support	No_support
3.4	24	37.6	31.1	3.9	4.5	24.3	30.4	35.7	5.1	7.3	21	32.3	33.6	5.8	No_support	Support	No_support
3.2	28.4	39.5	24.6	4.3	5.1	26.9	31.4	30.5	6.2	7.3	24.7	32.8	29	6.3	No_support	Support	No_support
8.4	28.8	50.1	10.8	2	14.8	26.5	41.5	14	3.2	19.9	23.4	40.8	13	2.9	No_support	Support	No_support
3.2	9.7	17.1	28.9	41.1	3.7	6.4	10	27.5	52.3	2.9	7	11.1	24.5	54.6	No_support	Support	No_support
2.7	12.2	28.8	38.9	17.4	3.6	10.1	21.1	43.6	21.6	3.8	9.7	23.8	40.1	22.5	No_support	Support	No_support
1.5	8.2	20.4	40.3	29.6	1.6	7.8	14.5	44.1	32	2.4	6.5	15.6	37.8	37.7	No_support	Support	No_support
0.8	9.8	22.9	43.8	22.7	1	9.1	16.9	45.9	27.2	1.5	7.7	17.7	42.6	30.5	No_support	Support	No_support
2.6	27	38.3	28.1	4	4.2	25.4	30.3	34.5	5.6	5.9	23.5	31.8	33	5.8	No_support	Support	No_support
2.9	30.6	42.5	22.4	1.5	5.1	28.1	35.2	29.2	2.5	7.2	25.9	36.3	28.2	2.4	No_support	Support	No_support
23.1	26.2	28.8	19.6	2.3	32.5	20.9	20.5	22.6	3.6	26.9	24	23.8	21.3	3	Support	Support	No_support
16.1	28.4	33	20.7	1.8	22.8	24.7	25.6	24.5	2.3	23.9	23.4	28.3	22.1	2.4	Support	Support	No_support
8.7	31	35.4	23.5	1.3	10.5	32.2	27.6	28.2	1.6	15.6	27.5	30.3	24.7	1.9	Support	Support	No_support
15.5	34.2	40	9.9	0.4	20.3	35	32.7	11.5	0.5	30.4	27.6	31.7	9.8	0.5	Support	Support	No_support
6.2	36.8	38.7	17.4	0.9	10.1	35.5	31.2	21.9	1.4	14.1	32	32.1	20.4	1.4	Support	Support	No_support
6.3	44.2	37.9	11.4	0.2	11.3	41.3	31.9	15.2	0.3	15.6	37.4	32.3	14.4	0.3	Support	Support	No_support
24.3	25	26.8	19.5	4.5	33.4	19.5	18.6	21.9	6.7	27.7	22.5	21.7	20.7	7.4	Support	Support	Support
37.3	23.5	25	13.8	0.4	48.2	18.7	17.7	14.9	0.5	49.6	17.4	19.3	13.2	0.5	Support	Support	Support
14.6	32.9	38.3	14	0.2	17.8	34.6	30.3	17	0.3	25.5	28.3	31.7	14.2	0.3	Support	Support	Support
15.3	34.1	40.1	10.1	0.4	20	34.9	32.8	11.7	0.5	30	27.5	31.9	10.1	0.5	Support	Support	Support
2.8	23.9	38.5	32.5	2.3	4.5	22.4	30.2	39.7	3.2	6.4	20.6	31.7	38	3.3	Support	Support	Support
5.1	40.7	39.3	14.5	0.4	9.2	38	33	19.2	0.7	12.7	34.6	33.6	18.3	0.7	Support	Support	Support
4.6	37.8	43.1	12.5	2	7.7	37.5	35.7	16.1	2.9	10.8	34	37	15.2	3	Support	Support	Support
11.4	36.7	46.7	4.6	0.7	20.3	33.9	38.8	6	1.1	26.7	29.3	37.6	5.4	1	Support	Support	Support
12.9	14.9	32.1	33.4	6.7	17.9	11.7	22.4	37.9	10.2	14.6	13.2	25.8	35.2	11.1	No_support	No_support	No_support
1.5	5.6	14.4	29.5	49	1.8	4.1	9.6	29.8	54.7	1.9	4	10.6	27.1	56.4	No_support	No_support	No_support
0.8	5.1	16.5	36	41.6	0.8	4.7	11.5	38.7	44.2	1.2	3.9	12.1	32.3	50.6	No_support	No_support	No_support
0.5	7.9	19.8	41	30.8	0.6	7.1	14.3	42	36	0.9	6	14.8	38.4	39.9	No_support	No_support	No_support
0.3	7.5	23.4	41.6	27.2	0.4	6.1	16	44.2	33.2	0.6	5.7	16.9	42.4	34.4	No_support	No_support	No_support
0.2	8	23.1	42.7	26	0.3	5.9	15.3	44.6	34	0.4	5.6	16.2	44.2	33.7	No_support	No_support	No_support
1.4	3.6	8.9	17	69	1.4	2.1	4.6	14.3	77.5	1.1	2.2	5	12.5	79.2	No_support	No_support	No_support
0.4	2.3	6.3	14.6	76.5	0.4	1.6	3.9	13.8	80.3	0.4	1.5	4.3	12.3	81.5	No_support	No_support	No_support
0.7	3.6	11.5	25.7	58.5	0.7	3.3	7.9	27.1	61	1	2.5	7.9	21.6	66.9	No_support	No_support	No_support
0.7	6.1	15.4	31.2	46.6	0.8	5.3	10.7	30.8	52.5	1.2	4.3	10.7	27.4	56.4	No_support	No_support	No_support
0.3	1.9	10.4	31	56.4	0.4	1.4	6.4	29.7	62.1	0.6	1.3	6.6	28.1	63.4	No_support	No_support	No_support
0.3	8.3	22.2	42.6	26.5	0.4	6.1	14.7	44.3	34.5	0.6	5.8	15.5	43.9	34.2	No_support	No_support	No_support
0.8	2.9	7.9	15.6	72.8	0.8	1.7	4	12.9	80.6	0.6	1.8	4.4	11.2	82	Support	Support	Support
0.6	3.8	9.1	17.8	68.7	0.7	2.7	5.8	17.2	73.6	0.7	2.6	6.4	15.4	74.9	Support	Support	Support
0.8	4.7	13.4	26.7	54.4	0.8	4.4	9.3	28.3	57.2	1.2	3.4	9.3	22.8	63.3	Support	Support	Support
0.8	9	20.2	31.7	38.2	1	8.1	14.5	32.2	44.2	1.5	6.7	14.7	29	48.1	Support	Support	Support
0.8	16.6	33.3	38	11.1	1.2	14.8	24.9	44.2	14.9	1.8	13.8	26.4	42.6	15.5	Support	Support	Support
1.2	21.7	37	37.2	2.9	2	18.9	28.9	45.8	4.4	2.8	17.7	30.3	44.9	4.3	Support	Support	Support
13.5	27.4	30.2	21.6	7.2	19.3	22.2	21.8	25.3	11.3	15.5	24.7	24.6	23.1	12.1	Support	Support	No_support
4.8	19.1	27.5	28.2	20.5	6.5	15.8	20.3	31.8	25.6	6.8	15.1	22.7	28.9	26.4	Support	Support	No_support
4.5	16.1	30.8	33.3	15.2	5.2	16.1	23.1	38.4	17.3	7.7	13.6	25	33.2	20.6	Support	Support	No_support
2.5	20.2	35.4	32.3	9.6	3.2	20	28.1	36.3	12.3	5.2	17.1	29.7	34	14	Support	Support	No_support
1.4	16	34.6	36.5	11.4	2.2	14.3	25.9	42.4	15.3	3.1	13.2	27.2	40.7	15.8	Support	Support	No_support
3	31.3	42	19.5	4.2	5.2	28.5	34.4	25.2	6.8	7.3	26.3	35.5	24.3	6.6	Support	Support	No_support
10	22.5	31.8	22.1	13.5	14	17.7	22.4	25.2	20.6	11.1	19.5	24.9	22.7	21.8	Support	Support	Support
5.9	23	29.5	25.1	16.5	8.2	19.5	22.3	28.9	21	8.6	18.6	24.8	26.3	21.7	Support	Support	Support
5.8	19.1	33.4	29.7	12	6.8	19.3	25.4	34.6	13.9	10	16.3	27.4	29.9	16.5	Support	Support	Support
4.3	27.4	39.8	24	4.6	5.6	28	32.5	27.8	6.1	9	23.9	34.2	26	6.9	Support	Support	Support
2.1	19.6	38.1	32.2	8	3.2	18	29.3	38.5	11	4.5	16.6	30.8	36.8	11.4	Support	Support	Support
1.1	21.7	36.2	33.1	7.9	1.8	18.4	27.7	40	12	2.5	17.3	29.1	39.3	11.8	Support	Support	Support
2.2	1.6	11.8	3.9	80.5	2.2	0.9	5.9	3.2	87.8	1.7	0.9	6.3	2.7	88.3	No_support	No_support	No_support
0.4	0.9	5.3	3.8	89.6	0.4	0.6	3.2	3.6	92.1	0.5	0.6	3.5	3.1	92.3	No_support	No_support	No_support
0.4	1.8	8.8	4.5	84.5	0.4	1.6	5.9	4.7	87.3	0.6	1.2	5.5	3.5	89.2	No_support	No_support	No_support
1.4	1	18.4	9.2	70	1.5	0.8	12.4	8.8	76.4	2.2	0.6	11.8	7.4	77.9	No_support	No_support	No_support
0.4	1.5	17.3	9.8	71	0.5	1.1	10.7	9.4	78.4	0.6	1	10.9	8.7	78.7	No_support	No_support	No_support
0.2	1.6	0.7	0.8	96.7	0.3	0.9	0.4	0.7	97.8	0.4	0.9	0.4	0.7	97.7	No_support	No_support	No_support
1	0.8	7.5	3.2	87.5	0.9	0.5	3.7	2.6	92.4	0.7	0.5	3.9	2.2	92.8	No_support	No_support	No_support
0.8	1.6	8.4	3.9	85.2	0.9	1.1	5.2	3.7	89	0.9	1.1	5.6	3.3	89.1	No_support	No_support	No_support
1.2	2.4	14.7	7.1	74.6	1.3	2.2	10.2	7.6	78.7	1.7	1.6	9.6	5.7	81.4	No_support	No_support	No_support
0.8	0.7	13.4	8.4	76.7	0.9	0.5	8.8	7.9	81.9	1.3	0.4	8.4	6.6	83.3	No_support	No_support	No_support
0.2	0.4	0.9	0.4	98.1	0.3	0.2	0.5	0.4	98.6	0.4	0.2	0.5	0.3	98.6	No_support	No_support	No_support
0.2	1.2	0.6	0.8	97.3	0.2	0.7	0.3	0.6	98.2	0.3	0.6	0.3	0.6	98.2	No_support	No_support	No_support
5.3	15.2	27.6	27.6	24.2	6.9	11.2	18.1	29.4	34.4	5.4	12.2	20.1	26.3	36.1	No_support	Support	Support
3.9	17.4	26.1	28.5	24.1	5.2	14.2	19.1	31.8	29.7	5.5	13.6	21.3	29	30.7	No_support	Support	Support
5.3	15.8	31	34.1	13.8	6.1	15.8	23.2	39.2	15.7	9	13.3	25.1	33.9	18.7	No_support	Support	Support
2.8	21.7	36.3	31.2	8	3.6	21.7	29	35.3	10.4	5.8	18.6	30.7	33.1	11.8	No_support	Support	Support
1.4	16	34.6	37	11	2.1	14.3	25.8	43.1	14.7	3	13.2	27.2	41.3	15.2	No_support	Support	Support
1	20.7	36	36.1	6.1	1.6	17.7	27.6	43.7	9.3	2.3	16.6	29	42.9	9.1	No_support	Support	Support
17.1	27.6	31.5	14.7	9	24.3	22.2	22.6	17	14	19.4	24.7	25.5	15.5	14.9	Support	Support	Support
14.8	27.6	36.1	16.8	4.7	21.1	24.2	28.2	20.1	6.3	21.9	22.8	31	18	6.4	Support	Support	Support
11.9	28.1	39.2	17.8	3	14.5	29.5	30.9	21.6	3.6	20.8	24.3	32.6	18.2	4.1	Support	Support	Support
5.2	27.8	39.5	18.4	9.2	6.7	28.2	32	21.1	12	10.7	23.6	33	19.4	13.3	Support	Support	Support
2	23.1	39.9	24.8	10.3	3.1	21.5	31.1	30.1	14.3	4.4	19.7	32.5	28.7	14.7	Support	Support	Support
1.9	29	39.6	24.6	4.9	3.3	25.9	31.8	31.2	7.8	4.6	24.1	33.2	30.4	7.6	Support	Support	Support
4.1	12.8	26.1	28.9	28.2	5.1	9.2	16.7	29.9	39	4	10	18.4	26.7	40.8	No_support	Support	Support
4	16.9	26	29.4	23.7	5.3	13.8	18.9	32.7	29.2	5.6	13.2	21.1	29.8	30.2	No_support	Support	Support
5.1	15.2	30.4	35	14.3	5.9	15.1	22.7	40.1	16.2	8.7	12.7	24.5	34.7	19.3	No_support	Support	Support
1.6	15	30.5	37.1	15.9	2	14.4	23.4	40.5	19.7	3.2	12.3	24.6	37.7	22.2	No_support	Support	Support
1.1	13.9	32.2	38.5	14.3	1.7	12.2	23.6	43.9	18.7	2.4	11.3	24.9	42.1	19.4	No_support	Support	Support
0.5	3.6	19.1	44.7	32.1	0.7	2.5	12.1	44.6	40.1	1	2.4	12.8	44.1	39.7	No_support	Support	Support
10.5	21.5	32.4	26.3	9.2	14.9	17.3	23.2	30.4	14.2	11.9	19.2	26.1	27.7	15.2	Support	Support	Support
7.3	20.3	35.4	29.1	7.9	10.3	17.6	27.4	34.4	10.3	10.8	16.8	30.5	31.3	10.6	Support	Support	Support
17.3	21.9	35.6	23.9	1.3	20.4	22.4	27.3	28.3	1.6	28.7	18	28.2	23.3	1.8	Support	Support	Support
9.7	34.9	38.5	16.1	0.8	12.8	35.9	31.6	18.8	1	20	29.7	32.2	17	1.1	Support	Support	Support
13	30.2	45.1	10.4	1.3	20.8	28.7	35.8	12.8	1.9	27.5	24.5	34.8	11.4	1.8	Support	Support	Support
1.8	28.2	41.3	27.7	1	3.2	25.6	33.8	35.7	1.7	4.5	23.9	35.2	34.8	1.6	Support	Support	Support
2.7	8.1	23.3	28.2	37.7	3.3	5.5	14.1	27.7	49.4	2.6	6	15.5	24.6	51.4	No_support	No_support	No_support
2.6	10	20.1	27.6	39.6	3.3	7.7	13.9	29	46.1	3.4	7.4	15.4	26.3	47.4	No_support	No_support	No_support
1.9	9.4	25	34.8	29	2.1	9.1	18.1	38.7	32	3	7.5	19.2	32.9	37.3	No_support	No_support	No_support
1	12.2	26.9	36.9	23.1	1.2	11.4	20.2	39.2	28.1	1.9	9.6	21	36.2	31.3	No_support	No_support	No_support
1.1	17	37.5	35.4	8.9	1.7	15.5	28.6	42	12.2	2.5	14.4	30.2	40.4	12.6	No_support	No_support	No_support
0.4	12.5	29.6	37.7	19.9	0.6	9.7	20.7	41.5	27.5	0.8	9.1	21.8	41	27.2	No_support	No_support	No_support
62.7	19.9	12.3	4.4	0.6	74.2	13.4	7.4	4.2	0.8	68	17	9.5	4.4	1	Support	Support	Support
33.1	30.8	21.4	13.1	1.5	43.4	24.9	15.4	14.4	1.9	44.9	23.4	16.9	12.9	1.9	Support	Support	Support
25.4	34.4	21.4	17.7	1.1	29	33.9	15.8	20.1	1.2	39.8	26.7	16	16.2	1.4	Support	Support	Support
18	39.7	25.1	16.5	0.8	22.4	38.8	19.6	18.3	1	33.6	30.6	19.1	15.7	1	Support	Support	Support
11	48.5	26.3	14	0.2	17.3	45.1	20.4	16.9	0.3	23.6	39.9	20.6	15.5	0.3	Support	Support	Support
16.8	41.7	33.2	8	0.3	27.9	36	25.8	9.8	0.5	36	30.5	24.4	8.7	0.4	Support	Support	Support
10	20.5	29.9	28.3	11.3	13.8	16.1	20.9	32	17.2	11	17.9	23.6	29.2	18.3	Support	Support	Support
22	18.7	31.7	25.4	2.2	29.6	15.5	23.4	28.7	2.8	30.8	14.6	25.8	25.8	2.8	Support	Support	Support
5.7	20.9	36.4	32.9	4.1	6.8	21.4	28	39	4.8	10.2	18.5	31	34.5	5.8	Support	Support	Support
2.8	18.1	33.1	35.9	10.1	3.5	17.7	25.9	40	12.9	5.7	15.1	27.3	37.3	14.5	Support	Support	Support
3.5	26.3	39	25.8	5.5	5.5	24.6	30.7	31.5	7.7	7.8	22.5	32	29.9	7.8	Support	Support	Support
0.8	17.9	35.3	39.8	6.2	1.3	15.1	26.8	47.5	9.3	1.9	14.1	28.1	46.7	9.2	Support	Support	Support
0.5	2.5	5.3	7.5	84.2	0.5	1.4	2.6	6	89.5	0.4	1.4	2.8	5.1	90.3	No_support	No_support	No_support
0.3	3	5.4	6.9	84.3	0.4	2.1	3.4	6.5	87.7	0.4	1.9	3.6	5.7	88.3	No_support	No_support	No_support
0.5	5.3	12.1	14.1	68	0.6	4.9	8.3	14.9	71.3	0.8	3.7	8.1	11.6	75.9	No_support	No_support	No_support
0.2	10.1	18.2	20.2	51.4	0.2	8.8	12.7	20	58.3	0.3	7.1	12.7	17.7	62.3	No_support	No_support	No_support
0.1	2.6	9.7	17.3	70.3	0.1	1.9	5.8	16.3	75.9	0.2	1.7	6	15.3	76.8	No_support	No_support	No_support
0.1	3.6	19.3	23.6	53.4	0.1	2.4	11.6	22.4	63.4	0.2	2.3	12.3	22.2	63	No_support	No_support	No_support
6.5	17.3	28.6	28.9	18.7	8.7	13.1	19.3	31.6	27.4	6.9	14.4	21.5	28.4	28.9	Support	Support	Support
2.9	11.5	22.1	29.3	34.2	3.7	9	15.5	31.3	40.5	3.9	8.6	17.3	28.5	41.7	Support	Support	Support
1.6	9.8	24.7	35.3	28.6	1.8	9.5	17.9	39.3	31.5	2.6	7.9	19.1	33.5	36.9	Support	Support	Support
1.1	16.9	32	34.6	15.4	1.4	16.4	24.8	38.1	19.3	2.3	14	26.2	35.6	21.9	Support	Support	Support
1	18.2	38.1	34.9	7.7	1.6	16.7	29.3	41.8	10.7	2.3	15.5	31	40.2	11.1	Support	Support	Support
0.6	17.4	34.8	37.7	9.6	0.9	14.5	26	44.4	14.2	1.3	13.6	27.4	43.7	14	Support	Support	Support
26.6	22.8	34.2	15.3	1	37.8	18.4	24.5	17.8	1.6	31.4	21.2	28.7	16.8	1.8	No_support	No_support	No_support
28.5	25.7	31.2	13.8	0.8	38.6	21.5	23.2	15.6	1.1	39.8	20	25.3	13.9	1.1	No_support	No_support	No_support
20	27.5	35.7	16	0.8	23.9	28.4	27.7	19.1	0.9	33	22.4	28.1	15.5	1	No_support	No_support	No_support
12.3	29.1	37.9	19.8	0.9	15.9	29.4	30.7	22.8	1.2	24.3	23.8	30.5	20.1	1.3	No_support	No_support	No_support
5.6	26.9	41.1	25.6	0.8	9	25.5	32.7	31.7	1.1	12.6	23	33.7	29.7	1.1	No_support	No_support	No_support
1.2	22.5	39.6	34.9	1.7	2.1	19.9	31.5	43.8	2.7	3	18.6	33	42.8	2.7	No_support	No_support	No_support
6	16.5	28.7	26.8	22	7.9	12.3	19.1	28.9	31.7	6.2	13.5	21.1	25.9	33.3	No_support	No_support	No_support
4	18	26.5	27.9	23.7	5.3	14.8	19.4	31.2	29.3	5.6	14.1	21.6	28.4	30.3	No_support	No_support	No_support
4.2	16	30.6	33.3	15.9	4.8	15.9	22.9	38.3	18.1	7.1	13.4	24.8	33.2	21.5	No_support	No_support	No_support
2.2	18.5	34.2	33.7	11.4	2.8	18.2	26.9	37.6	14.5	4.6	15.6	28.3	35.1	16.4	No_support	No_support	No_support
1.4	15.6	34.2	36.7	12.1	2.1	13.8	25.4	42.5	16.2	3	12.8	26.8	40.7	16.7	No_support	No_support	No_support
0.5	3.7	19.2	42.8	33.8	0.7	2.6	12.1	42.5	42.1	1	2.5	12.8	42.1	41.7	No_support	No_support	No_support
8.3	12.5	26.9	37.3	15	11	9.3	17.9	40.2	21.6	8.9	10.5	20.4	37	23.3	No_support	Support	No_support
6.1	16.4	24.3	35.5	17.8	8	13.3	17.6	39.3	21.8	8.6	12.8	19.8	36.1	22.7	No_support	Support	No_support
3.8	13.3	26.2	41.6	15	4.3	13	19.2	46.8	16.7	6.5	11.1	21.1	41.1	20.2	No_support	Support	No_support
4	19.8	31.7	40.4	4.1	5.1	19.5	25	45.1	5.3	8.3	16.8	26.5	42.4	6	No_support	Support	No_support
1.2	13.1	30.1	47.3	8.3	1.8	11.4	22	53.9	10.9	2.6	10.6	23.4	52	11.4	No_support	Support	No_support
0.6	15.2	30.1	48.4	5.7	1	12.4	22.2	56.1	8.3	1.5	11.7	23.3	55.4	8.2	No_support	Support	No_support
